# Supplementary material for: E4F1 and ZNF148 are transcriptional activators of the −57A > C and wild-type TERT promoter
Source: Genome Res. 2023 Nov;33(11):1893–905. doi: 10.1101/gr.277724.123 (PMC10760450; doi:10.1101/gr.277724.123)
Supplement: Supplement 1 [file Supplemental_Code.zip]

Archive with 5 entries (4 files):
- SILAC-Data-Plotting-main/
- SILAC-Data-Plotting-main/README.md
- SILAC-Data-Plotting-main/requirements.txt
- SILAC-Data-Plotting-main/silac_analysis_15_v1_edited.py
- SILAC-Data-Plotting-main/silac_plot_info_15_v1.txt
