# Supplementary material for: E4F1 and ZNF148 are transcriptional activators of the −57A > C and wild-type TERT promoter
Source: Genome Res. 2023 Nov;33(11):1893–905. doi: 10.1101/gr.277724.123 (PMC10760450; doi:10.1101/gr.277724.123)
Supplement: Supplement 1 [file Supplemental_Code.zip › SILAC-Data-Plotting-main/silac_plot_info_15_v1.txt]

xlabel:$\log_{2}$ SILAC ratio (TERT WT L vs -124C>T H)
ylabel:$\log_{2}$ SILAC ratio (TERT WT H vs -124C>T L)
title: U87MG
cut_off:2
bait_protein:
left_sig:True
right_sig:True
title_size:25
xylabel_size:20
legend_font:Arial
legend_size:15
color_1:indianred
color_2:lightseagreen
color_bait:dodgerblue
x_lower_limit:
x_upper_limit:
y_lower_limit:
y_upper_limit:
